# Supplementary material for: Computer aided detection in prostate cancer diagnostics: A promising alternative to biopsy? A retrospective study from 104 lesions with histological ground truth
Source: PLoS One. 2017 Oct 12;12(10):e0185995. doi: 10.1371/journal.pone.0185995 (PMC5638330; doi:10.1371/journal.pone.0185995)
Supplement: S1 File — (XLSX) [file pone.0185995.s001.xlsx]

## Sheet: Original Data
Patient Index	Age (years)	Lesion Code O = observed, M = Classified, D = diffuse MAI marking	Lateralization right=1 left=2	Gleason grade	Histocode (see key at the end of table)	MAI mean	MAI median	Vol M (ml)	Automated artery detection,yes=1 no=2	BaselineDCE points in the arterial curve	Baseline DCE point in the prostate tissue	PIRADS V1	PIRADS V2			Histocodes:	2=Prostatitis
85	61.5973	O1	2		4	0.57	0.65	0.24	1	2	3	4	4			1= Prostate cancer	3=Benign prostate hyperplasia
85	61.5973	O2	1		4	0.18	0.1	0.35				4	4				4=Prostate tissue
85	61.6	D															5=Atrophy
87	75.9205	O1	1		4	0.16	0.1	0.31	1	3	4	5	4				6=Fibromuscular Dysplasia
87	75.9205	O2	2		4	0.63	0.66	0.84				5	5				7=ASAP/PIN
87	75.9	M2	2		4	0.75	0.81	0.39					5
87	75.9	M3	1			0.7	0.82	0.33					3
87	75.9	D
88	60.8603	O1	1	0	7	0.28	0.18	0.2	1	2	3	5	4
88	60.9	D
89	64.3041	O1	1		4	0.04	0	0.44	1	2	3	5	4
90	73.1014	O1	1	6	1	0.26	0.18	0.17	2	2	3	5	5
90	73.1	D
91	74.7205	O1	1	0	7	0.56	0.55	0.83	1	3	4	5	5
91	74.7	M1	1	0	7	0.84	0.86	0.47					4
92	63.9781	O1	1		3	0.16	0.07	0.54	1	3	4	5	4
92	63.9781	O2	2		3	0.4	0.44	0.26				5	4
92	64	D
93	53.8082	O1	1	8	1	0.33	0.24	0.42	1	3	4	5	4
94	70.1699	O1	1	0	7	0.27	0.13	0.78	1	2	3	5	4
94	70.2	D
96	65.1918	O1	1		2	0.41	0.41	0.83	2	2	3	4	5
96	65.2	M1	1		2	0.73	0.81	0.16
96	65.1918	O2	2		2	0.66	0.76	0.42				5	5
96	65.2	M2	2		2	0.74	0.82	0.36					5
97	58.674	O1	1		2	0.37	0.34	0.2	1	2	3	5	4
97	58.7	D
99	64.2164	O1	2	0	7	0.11	0.04	0.73	1	2	3	4	4
99	64.2	D
101	71.9178	O1	1	6	1	0.75	0.8	1.44	1	2	3	5	4
101	71.9	M1	1	6	1	0.89	0.92	1.71					4
101	71.9	D
102	74.3014	O1	2		3	0.43	0.36	0.65	1	2	3	4	4
102	74.3	M1	2		3	0.73	0.85	0.19					4
102	74.3014	O2	1		3	0.26	0.11	0.25				4	4
102	74.3014	O3	2		2	0.26	0.19	0.19				4	4
105	56.5068	O1	2	0	7	0.71	0.79	0.6	1	3	3	4	4
105	56.5	M1	2	0	7	0.8	0.86	1.17					4
105	56.5	M2	1			0.76	0.84	0.45					3
105	56.5	D
106	66.7041	O1	1		2	0.42	0.41	0.88	2	2	3	5	5
106	66.7	D
108	61.6356	O1	2	5	1	0.48	0.54	0.36	1	3	4	4	4
108	61.6356	O2	2	5	1	0.55	0.62	0.47				5	5
108	61.6	D
110	69.3562	O1	2		2	0.37	0.33	0.14	2	2	3	4	4
110	69.3562	O2	1		2	0.6	0.66	0.37				4	4
110	69.4	D
112	67.1699	O1	1		2	0.49	0.53	0.83	1	2	3	4	4
112	67.1699	O2	1		2	0.45	0.51	0.74				4	5
112	67.2	D
113	64.2329	O1	2	7	1	0.68	0.83	0.63	1	2	3	5	5
113	64.2	M1	2	7	1	0.85	0.87	0.7					5
114	64.7589	O1	1	6	1	0.55	0.62	0.15	2	2	3	5	4
114	64.8	D
116	77.6603	O1	2	8	1	0.44	0.49	0.73	1	3	4	4	4
116	77.7	D
119	50.7288	O1	1	0	7	0.42	0.38	0.65	1	2	3	4	3
119	50.7	D
120	58.2795	O1	1		2	0.42	0.47	0.99	1	2	3	4	4
120	58.2795	O2	2	0	7	0.05	0.03	0.41				4	4
122	76.5205	O1	2	8	1	0.65	0.78	0.79	1	3	4	5	5
122	76.5	M1	2	8	1	0.7	0.8	0.86					5
122	76.5	D
124	62.8055	O1	2	7	1	0.11	0.05	0.12	1	3	4	4	4
124	62.8055	O2	2	7	1	0.68	0.75	0.19				5	4
124	62.8	M2	2	7	1	0.79	0.84	0.42					4
126	68.0164	O1	2		3	0.74	0.8	0.31	1	2	3	4	4
126	68	M1	2		3	0.75	0.83	0.84					4
126	68.0164	O2	2		3	0.46	0.5	0.28				5	4
126	68	D			3
127	63.5315	O1	1.2	9	1	0.82	0.86	1.06	1	2	3	5	5
127	63.5	M1	1.2	9	1	0.82	0.86	2.13					5
130	60.3616	O1	1	6	1	0.42	0.49	0.29	1	2	3	4	5
130	60.3616	O2	1	7	1	0.12	0.03	0.94				5	5
131	74.537	O1	1	0	7	0.5	0.55	1.5	2	2	3	5	5
131	74.5	D
132	68.2548	O1	1		4	0.62	0.6	0.61	1	3	4	4	4
132	68.3	M1	1		4	0.7	0.74	0.36					4
132	68.2548	O2	2	7	1	0.5	0.55	0.46				4	4
132	68.3	D
133	66.6493	O1	2	7	1	0.41	0.37	0.4	1	3	3	4	4
133	66.6	M1	2	7	1	0.77	0.81	0.69					4
133	66.6	D
134	56.5507	O1	1		3	0.09	0.02	0.37	1	3	3	4	4
134	56.6	D
135	63.6137	O1	1		6	0.37	0.39	0.7	2	2	3	4	4
135	63.6	D
137	60.8685	O1	2		2	0.4	0.45	0.17	1	2	3	4	2
137	60.9	D
138	76.4877	O1	2	7	1	0.54	0.54	0.21	1	4	5	5	5
139	65.9671	O1	2	6	1	0.67	0.69	0.17	1	2	3	4	4
139	66	M1	2	6	1	0.8	0.83	0.92					4
139	65.9671	O2	1	6	1	0.02	0	0.33				4	5
139	66	D
141	58.8192	O1	1		3	0.19	0.13	0.39	1	2	3	4	4
141	58.8192	O2	2		3	0.6	0.66	0.25				5	5
141	58.8	M3	1.2			0.85	0.86	0.81					2
141	58.8	D
143	60.389	O1	1	8	1	0.71	0.75	0.44	1	2	3	5	4
143	60.4	M1	1	8	1	0.81	0.84	0.34					4
144	65.7151	O1	2		3	0.67	0.76	0.57	1	3	4	5	5
144	65.7	M1	2		3	0.75	0.83	0.71					5
147	67.589	O1	2	7	1	0.57	0.58	0.72	1	3	4	5	5
147	67.6	M1	2	7	1	0.75	0.82	0.54					5
147	67.6	D
149	68.5726	O1	1	7	1	0.69	0.69	0.82	1	2	3	5	5
149	68.6	D
150	57.3068	O1	2	7	1	0.02	0	0.3	2	2	3	5	4
150	57.3	D
152	61.4932	O1	1	8	1	0.45	0.46	0.66	1	3	4	5	4
152	61.5	M1	1	8	1	0.83	0.86	0.63					4
153	72.0137	O1	2	0	7	0.3	0.27	0.15	1	3	4	4	4
153	72.0137	O2	1	7	1	0.7	0.74	0.34				4	4
153	72	D
154	58.3507	O1	1		2	0.17	0.13	0.1	1	3	4	4	3
155	59.0658	O1	1	0	7	0.3	0.23	0.71	2	3	4	5	4
155	59.1	D
156	59.4822	O1	1	7	1	0.23	0.08	0.56	1	2	2	4	4
156	59.4822	O2	2		2	0.28	0.2	0.21				5	4
156	59.5	D
157	65.6411	O1	1	7	1	0.53	0.6	0.6	2	2	3	5	4
157	65.6	D
158	47.726	O1	2		3	0.21	0.18	0.23	1	2	3	3	3
158	47.7	D
159	66.6521	O1	1		3	0.55	0.54	0.86	1	2	3	4	4
159	66.7	M2	1.2			0.77	0.83	2.64					2
161	72.5397	O1	2	9	1	0.47	0.49	0.96	1	2	3	5	5
161	72.5	M1	2	9	1	0.71	0.8	1.16					5
162	65.5918	O1	2	9	1	0.82	0.88	1.45	1	3	4	5	5
162	65.6	M1	2	9	1	0.85	0.88	2.34					5
162	65.5918	O2	1	7	1	0.44	0.44	0.93				5	5
162	65.6	D
163	62.1753	O1	2		2	0.55	0.62	0.97	1	2	3	4	4
163	62.2	M1	2		2	0.76	0.81	1.27					4
163	62.2	M2	1			0.79	0.84	0.66					2
164	62.537	O1	2	7	1	0.76	0.84	1.88	1	2	3	5	5
164	62.5	M1	2	7	1	0.83	0.88	0.73					5
164	62.5	M2	1			0.84	0.87	1.19					2
167	56.6795	O1	2		3	0.56	0.62	0.21	2	2	3	4	4
167	56.7	D
169	49.8384	O1	1		3	0.4	0.42	2.5	2	2	3	4	4
169	49.8	D
170	74.5699	O1	1	9	1	0.6	0.78	2.11	1	3	4	5	5
170	74.6	M1	1	9	1	0.82	0.87	1.54					5
170	74.5699	O2	1	9	1	0.11	0.04	0.18				5	5
174	61.6849	O1	1		3	0.26	0.22	0.42	1	2	3	5	4
174	61.7	D
176	69.4082	O1	1.2	7	1	0.24	0	6.04	1	2	3	5	5
176	69.4	M1	1	7	1	0.77	0.79	1.14					5
177	79.4795	O1	2		3	0.46	0.52	0.63	2	2	3	3	4
177	79.4795	O2	2	7	1	0.45	0.54	0.08				5	4
177	79.5	D
178	69.3151	O1	1	7	1	0.56	0.64	0.93	1	3	4	4	4
178	69.3	M1	1	7	1	0.79	0.83	1.21					4
179	63.8192	O1	1	0	7	0.54	0.6	1.41	1	3	3	4	4
179	63.8	M1	1	0	7	0.77	0.84	1.4					4
179	63.8	D
180	72.2877	O1	1		5	0.31	0.28	0.82	2	2	3	4	4
180	72.3	D
181	64.0603	O1	1	7	1	0.6	0.73	0.5	2	2	3	5	4
181	64.1	M1	1	7	1	0.75	0.85	0.36					4
181	64.1	D
184	61.3726	O1	2	0	7	0.37	0.36	0.81	1	2	3	5	4
184	61.4	D
185	59.6959	O1	1		5	0.69	0.76	0.18	2	2	3	4	3
185	59.7	M1	1		5	0.83	0.84	0.32					3
186	67.4164	O1	1		3	0.13	0.04	0.37	1	3	3	3	4
186	67.4	D
187	66.2164	O1	1	7	1	0.59	0.68	0.23	1	2	3	5	4
187	66.2	M1	1	7	1	0.8	0.84	0.49					4
187	66.2164	O2	1		3	0.13	0.03	0.41				4	4
187	66.2	D
190	58.0959	O1	1.2	6	1	0.73	0.72	0.58	1	3	3	5	5
190	58.1	M1	1.2	6	1	0.82	0.82	0.37					5
190	58.1	D
193	62.5397	O1	2	10	1	0.57	0.58	0.47	1	2	3	4	4
193	62.5397	O2	1	10	1	0.53	0.56	0.29				5	4
193	62.5	D
194	55.3397	O1	1		3	0.69	0.76	1.16	1	2	3	4	3
194	55.3	M1	1		3	0.88	0.84	1.17					3
194	55.3	D
196	69.4904	O1	2		3	0.53	0.55	1.29	1	2	3	4	4
196	69.5	M1	2		3	0.76	0.83	0.63					4
196	69.5	D
197	62.9425	O1	2	0	7	0.29	0.28	0.46	1	3	4	4	2
197	62.9	D
198	62.5096	O1	1	7	1	0.6	0.63	1.27	1	2	3	4	4
198	62.5	M1	1	7	1	0.77	0.79	0.91					4
200	67.7014	O1	2	7	1	0.52	0.55	1.47	2	2	3	4	5
200	67.7	D
201	57.5918	O1	1	7	1	0.62	0.75	1.34	1	2	2	5	4
201	57.6	M1	1	7	1	0.74	0.82	1.38					4
201	57.6	M2	2			0.79	0.84	0.36					3
201	57.6	M3	1			0.83	0.85	0.35					4
204	55.8685	O1	1	7	1	0.23	0.07	0.83	1	2	3	4	4
204	55.8685	O2	2	7	1	0.13	0	0.62				4	4
204	55.9	M2	2	7	1	0.51	0.53	0.12					4
204	55.9	M3	1			0.77	0.83	1.06					4
206	71.1699	O1	2		2	0.38	0.36	0.52	2	2	3	4	4
206	71.1699	O2	1	8	1	0.25	0.17	1.16				5	5

## Sheet: Excluded Patients
Patient index	Age (years)	Reason for exclusion (see index at the end of table)	Exclusion of patient/lesion (see index at the end of table)	Lateralization	Gleason score	Histocode							Patient N	Lesion n		Histocodes:	2=Prostatitis
86	54.6986	1	2	right	8	1			Exclusion reason			Total	50	67		1= Prostate cancer	3=Benign prostate hyperplasia
88	60.8603	2	1	left	0	7			1	Imaging protocol deviation		1	24	32			4=Prostate tissue
95	57.8411	1	2	right	6	1			2	Sampled lesion could not be tracked back in the diagnostic dataset		2	7	9			5=Atrophy
98	68.6164	1	2	right	7	1			3	techical reasons - missing images		3	3	3			6=Fibromuscular Dysplasia
99	64.2164	2	1	left	0	7			4	prostate size larger than the FOV		4	1	2			7=ASAP/PIN
100	71.0247	3	2	left		2			5	Non adequate DCE baseline		5	8	12
103	81.1836	1	2	left		3			6	Motion artifacts		6	3	4
104	73.7041	4	2	right		2			7	Fusion failed		7	2	3
104	73.7041	4	2	right		2			8	Artery could not be defined		8	1	1
105	56.5068	2	1	left		3			9	Technical failure, images not impotable		9	1	1
105	56.5068	2	1	right		3			Exclusion of patient / Lesion
105	56.5068	2	1	left	0	7			1	accepted (other lesion)
107	53.2082	5	2	right		3			2	excluded completly
107	53.2082	5	2	left		3
109	67.1644	1	2	right		3
111	73.1973	5	2	right		3
111	73.1973	5	2	left		3
112	67.1699	2	1	right		2
115	69.7616	1	2	right	7	1
117	65.5041	5	2	left		3
118	64.3562	1	2	left	7	1
118	64.3562	1	2	left	6	1
121	63.5753	5	2	left		3
123	66.3863	1	2	right	7	1
123	66.3863	1	2	left	7	1
125	80.1781	1	2	right	7	1
128	65.7836	6	2	right		4
129	61.4164	7	2	right		4
136	75.5808	1	2	left		2
140	60.0027	1	2	right	7	1
142	64.863	5	2	right	6	1
145	76.1288	1	2	left		3
145	76.1288	1	2	left		3
146	54.9315	8	2	left		2
147	67.589	2	1	left	7	1
148	62.8164	1	2	right	7	1
148	62.8164	1	2	right	7	1
151	73.8219	1	2	right	7	1
152	61.4932	2	1	right		3
160	72.526	1	2	left		3
165	56.3178	5	2	left	0	7
165	56.3178	5	2	right		3
166	58.0192	3	2	left	7	1
168	62.2986	1	2	left		3
171	61.8356	6	2	right		5
172	53.9863	7	2	left		3
172	53.9863	7	2	right	6	1
173	76.4521	1	2	right	7	1
175	74.0329	1	2	right	6	1
175	74.0329	1	2	left	7	1
180	72.2877	2	1	right		4
182	63.7397	1	2	middle	7	1
182	63.7397	1	2	right	0	7
182	63.7397	1	2	left	7	1
183	64.8904	1	2	left	0	7
183	64.8904	1	2	left	0	7
188	74.6932	1	2	right	9	1
189	64.7562	1	2	left	7	1
191	71.5397	1	2	right	7	1
192	59.926	5	2	right	0	7
195	51.8548	5	2	right	7	1
195	51.8548	5	2	left	6	1
199	71.7699	3	2	left	6	1
202	54.4027	9	2	right		2
203	66.6274	6	2	left		3
203	66.6274	6	2	right	0	7
205	57.7644	1	2	right	7	1

## Sheet: Observed Lesions
Figure 4B	Prostate Cancer				Benign
	Patient Index	MAI median	Gleason grade		Patient Index	MAI median
	90	0.18	6		96	0.41
	93	0.24	8		97	0.34
	101	0.8	6		106	0.41
	108	0.54	5		110	0.33
	113	0.83	7		112	0.53
	114	0.62	6		120	0.47
	116	0.49	8		137	0.45
	122	0.78	8		154	0.13
	124	0.05	7		163	0.62
	127	0.86	9		206	0.36
	130	0.49	6		96	0.76
	133	0.37	7		110	0.66
	138	0.54	7		112	0.51
	139	0.69	6		156	0.2
	143	0.75	8		102	0.19
	147	0.58	7		92	0.07
	149	0.69	7		102	0.36
	150	0	7		126	0.8
	152	0.46	8		134	0.02
	156	0.08	7		141	0.13
	157	0.6	7		144	0.76
	161	0.49	9		158	0.18
	162	0.88	9		159	0.54
	164	0.84	7		167	0.62
	170	0.78	9		169	0.42
	176	0	7		174	0.22
	178	0.64	7		177	0.52
	181	0.73	7		186	0.04
	187	0.68	7		194	0.76
	190	0.72	6		196	0.55
	193	0.58	10		92	0.44
	198	0.63	7		102	0.11
	200	0.55	7		126	0.5
	201	0.75	7		141	0.66
	204	0.07	7		187	0.03
	108	0.62	5		85	0.65
	124	0.75	7		87	0.1
	130	0.03	7		89	0
	132	0.55	7		132	0.6
	139	0	6		85	0.1
	153	0.74	7		87	0.66
	162	0.44	7		180	0.28
	170	0.04	9		185	0.76
	177	0.54	7		135	0.39
	193	0.56	10		88	0.18
	204	0	7		91	0.55
	206	0.17	8		94	0.13
					99	0.04
					105	0.79
					119	0.38
					131	0.55
					153	0.27
					155	0.23
					179	0.6
					184	0.36
					197	0.28
					120	0.03

## Sheet: Classified Lesions
		Malignant non classified			Malignant classified				Benign classified			Benign non classified
Figure 5C, 5D		Patient Index	MAI median		Patient Index	MAI median	Gleason		Patient Index	MAI median		Patient Index	MAI median
		177	0.54		101	0.8	6		185	0.76		154	0.13
		124	0.05		113	0.83	7		126	0.8		110	0.33
		114	0.62		122	0.78	8		96	0.76		153	0.27
		90	0.18		124	0.75	7		144	0.76		137	0.45
		170	0.04		127	0.86	9		105	0.79		102	0.19
		138	0.54		133	0.37	7		132	0.6		88	0.18
		130	0.49		139	0.69	6		102	0.36		97	0.34
		193	0.56		143	0.75	8		91	0.55		156	0.2
		150	0		147	0.58	7		96	0.41		167	0.62
		139	0		152	0.46	8		87	0.66		158	0.18
		153	0.74		161	0.49	9		163	0.62		85	0.65
		108	0.54		162	0.88	9		194	0.76		102	0.11
		93	0.24		164	0.84	7		196	0.55		141	0.66
		132	0.55		170	0.78	9		179	0.6		92	0.44
		108	0.62		176	0	7					126	0.5
		193	0.58		178	0.64	7					87	0.1
		156	0.08		181	0.73	7					85	0.1
		157	0.6		187	0.68	7					110	0.66
		116	0.49		190	0.72	6					134	0.02
		149	0.69		198	0.63	7					186	0.04
		204	0.07		201	0.75	7					141	0.13
		162	0.44		204	0	7					120	0.03
		130	0.03									187	0.03
		206	0.17									174	0.22
		200	0.55									89	0
												197	0.28
												206	0.36
												92	0.07
												177	0.52
												119	0.38
												135	0.39
												155	0.23
												99	0.04
												112	0.51
												94	0.13
												184	0.36
												180	0.28
												112	0.53
												159	0.54
												106	0.41
												120	0.47
												131	0.55
												169	0.42

## Sheet: Detection sensitivity
Figure 4B		Observed	Classified	Non Classified		Figure 4C and D	Observed malignant		Observed benign
	Total	104	36	68			Gleason Grade	number of lesions	Identity	number of lesions
	Benign	57	14	43			Gleason 5	2	Prostatitis	15
	Malignant	47	22	25			Gleason 6	7	BPH	20
							Gleason 7	25	Prostatagewebe	6
							Gleason 8	6	Atrophie	2
							Gleason 9	5	Fibromuskulä	1
							Gleason 10	2	ASAP/PIN	13
							Classified malignant		Classified benign
							Gleason Grade	number of lesions	Identity	number of lesions
							Gleason 5	0	Prostatitis	3
							Gleason 6	3	BPH	5
							Gleason 7	12	Prostatagewebe	2
							Gleason 8	3	Atrophie	1
							Gleason 9	4	Fibromuskulä	0
							Gleason 10	0	ASAP/PIN	3

## Sheet: dADC Observed lesions
	Observed lesions
Figure 5A	dADC Malignant (s/mm^2)	dADC benign (s/mm^2)
	1218	1455
	1281
	1212	1201
	1174	1359
	1119	1060
	685	990
		950
	962	1141
	737	986
	701	930
		814
	755	975
	716	920
		894
	900	800
	534	525
	1076	1186
	850	1066
	750	1063
	600	1489
	903	1067
	221	914
	629
		785
	806	854
		754
	795	742
	402
	579	1151
		542
	1132	751
	253	744
	542	723
	516	780
		720
	641	800
		545
	263
	569	790
	656	1382
		1071
	462	1317
	179	1103
	693	1329
	384	1100
	637	695
		756
	807
		798
	326	1250
		1446
	571
	434	1358
	342	1546
		1030
	650
	500	921
		999
	560	680
	700	1100
		969
	512	500
		801
		810

## Sheet: ROC MAI 
		FIGURE 6
1 = PCA, 0 = benign	MAI mean	MAI median	MAI median/mean		Test MAI mean										ROC Curve Areas
1	0.26	0.18	0.6923												Paired Analysis
1	0.33	0.24	0.7273		Cutoff >	Sensitivity %	95% CI	Specificity %	95% CI	LR +	LR -		Youden index
1	0.75	0.8	1.0667		0.03	95.74	85.46% to 99.48%	0	0.0% to 6.267%	0.9574			95.74		Test Variables	MAI mean	MAI median	RATIO MAI median / mean
1	0.48	0.54	1.125		0.045	95.74	85.46% to 99.48%	1.754	0.04441% to 9.392%	0.9745	2.4287		97.494		ROC Curve Area	0.6361	0.6301	0.5875
1	0.68	0.83	1.2206		0.07	95.74	85.46% to 99.48%	3.509	0.4278% to 12.11%	0.9922	1.214		99.249		Standard Error	0.05665	0.05773	0.05848
1	0.55	0.62	1.1273		0.1	95.74	85.46% to 99.48%	5.263	1.099% to 14.62%	1.0106	0.8094		101.003		95% Confidence Interval	0.5250 To 0.7471	0.5169 To 0.7432	0.4729 To 0.7022
1	0.44	0.49	1.1136		0.115	91.49	79.62% to 97.63%	7.018	1.945% to 17.00%	0.984	1.2126		98.508		P Value	0.01728	0.02283	0.1256
1	0.65	0.78	1.2		0.125	89.36	76.90% to 96.45%	7.018	1.945% to 17.00%	0.961	1.5161		96.378		Sample Size - 0	57	57	57
1	0.11	0.05	0.4545		0.145	87.23	74.26% to 95.17%	10.53	3.962% to 21.52%	0.975	1.2127		97.76		Sample Size - 1	47	47	47
1	0.82	0.86	1.0488		0.165	87.23	74.26% to 95.17%	14.04	6.259% to 25.79%	1.0148	0.9095		101.27		Missing - 0	0	0	0
1	0.42	0.49	1.1667		0.175	87.23	74.26% to 95.17%	15.79	7.483% to 27.87%	1.0359	0.8087		103.02		Missing - 1	0	0	0
1	0.41	0.37	0.9024		0.185	87.23	74.26% to 95.17%	17.54	8.747% to 29.91%	1.0578	0.7281		104.77
1	0.54	0.54	1		0.2	87.23	74.26% to 95.17%	19.3	10.05% to 31.91%	1.0809	0.6617		106.53		ROC Curve Area Comparison
1	0.67	0.69	1.0299		0.22	87.23	74.26% to 95.17%	21.05	11.38% to 33.89%	1.1049	0.6067		108.28
1	0.71	0.75	1.0563		0.235	82.98	69.19% to 92.35%	21.05	11.38% to 33.89%	1.051	0.8086		104.03		Pair	MAI mean, MAI median	MAI mean, RATIO MAI median / mean	MAI median, RATIO MAI median / mean
1	0.57	0.58	1.0175		0.245	80.85	66.74% to 90.85%	21.05	11.38% to 33.89%	1.0241	0.9097		101.9		Area Difference	0.005972	0.04853	0.04255
1	0.69	0.69	1		0.255	78.72	64.34% to 89.30%	21.05	11.38% to 33.89%	0.9971	1.0109		99.77		Standard Error	0.01094	0.03922	0.03316
1	0.02	0	0		0.265	76.6	61.97% to 87.70%	26.32	15.54% to 39.66%	1.0396	0.8891		102.92		95% Confidence Interval	-0.01547 to 0.02741	-0.02834 to 0.1254	-0.02244 to 0.1075
1	0.45	0.46	1.0222		0.275	76.6	61.97% to 87.70%	28.07	16.97% to 41.54%	1.0649	0.8336		104.67		ChiSquare, DF = 1	0.2981	1.531	1.647
1	0.23	0.08	0.3478		0.285	76.6	61.97% to 87.70%	31.58	19.91% to 45.24%	1.1196	0.741		108.18		P Value	0.5851	0.216	0.1994
1	0.53	0.6	1.1321		0.295	76.6	61.97% to 87.70%	33.33	21.40% to 47.06%	1.1489	0.7021		109.93
1	0.47	0.49	1.0426		0.305	76.6	61.97% to 87.70%	36.84	24.45% to 50.66%	1.2128	0.6352		113.44
1	0.82	0.88	1.0732		0.32	76.6	61.97% to 87.70%	38.6	26.00% to 52.43%	1.2476	0.6062		115.2
1	0.76	0.84	1.1053		0.35	74.47	59.65% to 86.06%	38.6	26.00% to 52.43%	1.2129	0.6614		113.07
1	0.6	0.78	1.3		0.375	74.47	59.65% to 86.06%	45.61	32.36% to 59.34%	1.3692	0.5597		120.08
1	0.24	0	0		0.39	74.47	59.65% to 86.06%	47.37	33.98% to 61.03%	1.415	0.5389		121.84
1	0.56	0.64	1.1429		0.405	74.47	59.65% to 86.06%	52.63	38.97% to 66.02%	1.5721	0.4851		127.1
1	0.6	0.73	1.2167		0.415	72.34	57.36% to 84.38%	54.39	40.66% to 67.64%	1.5861	0.5085		126.73
1	0.59	0.68	1.1525		0.425	70.21	55.11% to 82.66%	59.65	45.82% to 72.44%	1.74	0.4994		129.86
1	0.73	0.72	0.9863		0.435	70.21	55.11% to 82.66%	61.4	47.57% to 74.00%	1.8189	0.4852		131.61
1	0.57	0.58	1.0175		0.445	65.96	50.69% to 79.14%	61.4	47.57% to 74.00%	1.7088	0.5544		127.36
1	0.6	0.63	1.05		0.455	61.7	46.38% to 75.49%	63.16	49.34% to 75.55%	1.6748	0.6064		124.86
1	0.52	0.55	1.0577		0.465	61.7	46.38% to 75.49%	66.67	52.94% to 78.60%	1.8512	0.5745		128.37
1	0.62	0.75	1.2097		0.475	59.57	44.27% to 73.63%	66.67	52.94% to 78.60%	1.7873	0.6064		126.24
1	0.23	0.07	0.3043		0.485	57.45	42.18% to 71.74%	66.67	52.94% to 78.60%	1.7237	0.6382		124.12
1	0.55	0.62	1.1273		0.495	57.45	42.18% to 71.74%	68.42	54.76% to 80.09%	1.8192	0.6219		125.87
1	0.68	0.75	1.1029		0.51	55.32	40.12% to 69.83%	70.18	56.60% to 81.57%	1.8551	0.6366		125.5
1	0.12	0.03	0.25		0.525	53.19	38.08% to 67.89%	70.18	56.60% to 81.57%	1.7837	0.667		123.37
1	0.5	0.55	1.1		0.535	48.94	34.08% to 63.94%	71.93	58.46% to 83.03%	1.7435	0.7099		120.87
1	0.02	0	0		0.545	46.81	32.11% to 61.92%	73.68	60.34% to 84.46%	1.7785	0.7219		120.49
1	0.7	0.74	1.0571		0.555	42.55	28.26% to 57.82%	77.19	64.16% to 87.26%	1.8654	0.7443		119.74
1	0.44	0.44	1		0.565	40.43	26.37% to 55.73%	80.7	68.09% to 89.95%	2.0948	0.7382		121.13
1	0.11	0.04	0.3636		0.58	36.17	22.67% to 51.48%	82.46	70.09% to 91.25%	2.0621	0.7741		118.63
1	0.45	0.54	1.2		0.595	34.04	20.86% to 49.31%	82.46	70.09% to 91.25%	1.9407	0.7999		116.5
1	0.53	0.56	1.0566		0.61	27.66	15.62% to 42.64%	85.96	74.21% to 93.74%	1.9701	0.8416		113.62
1	0.13	0	0		0.625	25.53	13.94% to 40.35%	87.72	76.32% to 94.92%	2.079	0.849		113.25
1	0.25	0.17	0.68		0.64	25.53	13.94% to 40.35%	89.47	78.48% to 96.04%	2.4245	0.8323		115
0	0.41	0.41	1		0.655	23.4	12.30% to 38.03%	89.47	78.48% to 96.04%	2.2222	0.8562		112.87
0	0.37	0.34	0.9189		0.665	23.4	12.30% to 38.03%	91.23	80.70% to 97.09%	2.6682	0.8396		114.63
0	0.42	0.41	0.9762		0.675	21.28	10.70% to 35.66%	92.98	83.00% to 98.05%	3.0313	0.8466		114.26
0	0.37	0.33	0.8919		0.685	17.02	7.647% to 30.81%	92.98	83.00% to 98.05%	2.4245	0.8924		110
0	0.49	0.53	1.0816		0.695	14.89	6.204% to 28.31%	96.49	87.89% to 99.57%	4.2422	0.8821		111.38
0	0.42	0.47	1.119		0.705	12.77	4.832% to 25.74%	96.49	87.89% to 99.57%	3.6382	0.904		109.26
0	0.4	0.45	1.125		0.72	10.64	3.546% to 23.10%	98.25	90.61% to 99.96%	6.08	0.9095		108.89
0	0.17	0.13	0.7647		0.735	8.511	2.368% to 20.38%	98.25	90.61% to 99.96%	4.8634	0.9312		106.761
0	0.55	0.62	1.1273		0.745	8.511	2.368% to 20.38%	100	93.73% to 100.0%		0.9149		108.511
0	0.38	0.36	0.9474		0.755	6.383	1.336% to 17.54%	100	93.73% to 100.0%		0.9362		106.383
0	0.66	0.76	1.1515		0.79	4.255	0.5196% to 14.54%	100	93.73% to 100.0%		0.9575		104.255
0	0.6	0.66	1.1
0	0.45	0.51	1.1333		Test MAI median
0	0.28	0.2	0.7143
0	0.26	0.19	0.7308		Cutoff >	Sensitivity %	95% CI	Specificity %	95% CI	LR +	LR -		--
0	0.16	0.07	0.4375		0.01	91.49	79.62% to 97.63%	1.754	0.04441% to 9.392%	0.9312	4.8518		93.244
0	0.43	0.36	0.8372		0.025	91.49	79.62% to 97.63%	3.509	0.4278% to 12.11%	0.9482	2.4252		94.999
0	0.74	0.8	1.0811		0.035	89.36	76.90% to 96.45%	7.018	1.945% to 17.00%	0.961	1.5161		96.378
0	0.09	0.02	0.2222		0.045	87.23	74.26% to 95.17%	10.53	3.962% to 21.52%	0.975	1.2127		97.76
0	0.19	0.13	0.6842		0.06	85.11	71.69% to 93.80%	10.53	3.962% to 21.52%	0.9513	1.4141		95.64
0	0.67	0.76	1.1343		0.075	82.98	69.19% to 92.35%	12.28	5.083% to 23.68%	0.946	1.386		95.26
0	0.21	0.18	0.8571		0.09	80.85	66.74% to 90.85%	12.28	5.083% to 23.68%	0.9217	1.5594		93.13
0	0.55	0.54	0.9818		0.105	80.85	66.74% to 90.85%	15.79	7.483% to 27.87%	0.9601	1.2128		96.64
0	0.56	0.62	1.1071		0.12	80.85	66.74% to 90.85%	17.54	8.747% to 29.91%	0.9805	1.0918		98.39
0	0.4	0.42	1.05		0.15	80.85	66.74% to 90.85%	22.81	12.74% to 35.84%	1.0474	0.8395		103.66
0	0.26	0.22	0.8462		0.175	78.72	64.34% to 89.30%	22.81	12.74% to 35.84%	1.0198	0.9329		101.53
0	0.46	0.52	1.1304		0.185	76.6	61.97% to 87.70%	26.32	15.54% to 39.66%	1.0396	0.8891		102.92
0	0.13	0.04	0.3077		0.195	76.6	61.97% to 87.70%	28.07	16.97% to 41.54%	1.0649	0.8336		104.67
0	0.69	0.76	1.1014		0.21	76.6	61.97% to 87.70%	29.82	18.43% to 43.40%	1.0915	0.7847		106.42
0	0.53	0.55	1.0377		0.225	76.6	61.97% to 87.70%	31.58	19.91% to 45.24%	1.1196	0.741		108.18
0	0.4	0.44	1.1		0.235	76.6	61.97% to 87.70%	33.33	21.40% to 47.06%	1.1489	0.7021		109.93
0	0.26	0.11	0.4231		0.255	74.47	59.65% to 86.06%	33.33	21.40% to 47.06%	1.117	0.766		107.8
0	0.46	0.5	1.087		0.275	74.47	59.65% to 86.06%	35.09	22.91% to 48.87%	1.1473	0.7276		109.56
0	0.6	0.66	1.1		0.305	74.47	59.65% to 86.06%	38.6	26.00% to 52.43%	1.2129	0.6614		113.07
0	0.13	0.03	0.2308		0.335	74.47	59.65% to 86.06%	40.35	27.56% to 54.18%	1.2484	0.6327		114.82
0	0.04	0	0		0.35	74.47	59.65% to 86.06%	42.11	29.14% to 55.92%	1.2864	0.6063		116.58
0	0.62	0.6	0.9677		0.365	74.47	59.65% to 86.06%	47.37	33.98% to 61.03%	1.415	0.5389		121.84
0	0.18	0.1	0.5556		0.375	72.34	57.36% to 84.38%	47.37	33.98% to 61.03%	1.3745	0.5839		119.71
0	0.63	0.66	1.0476		0.385	72.34	57.36% to 84.38%	49.12	35.63% to 62.71%	1.4218	0.5631		121.46
0	0.57	0.65	1.1404		0.4	72.34	57.36% to 84.38%	50.88	37.29% to 64.37%	1.4727	0.5436		123.22
0	0.16	0.1	0.625		0.415	72.34	57.36% to 84.38%	54.39	40.66% to 67.64%	1.5861	0.5085		126.73
0	0.31	0.28	0.9032		0.43	72.34	57.36% to 84.38%	56.14	42.36% to 69.26%	1.6493	0.4927		128.48
0	0.69	0.76	1.1014		0.445	70.21	55.11% to 82.66%	57.89	44.08% to 70.86%	1.6673	0.5146		128.1
0	0.37	0.39	1.0541		0.455	70.21	55.11% to 82.66%	59.65	45.82% to 72.44%	1.74	0.4994		129.86
0	0.28	0.18	0.6429		0.465	68.09	52.88% to 80.91%	59.65	45.82% to 72.44%	1.6875	0.535		127.74
0	0.56	0.55	0.9821		0.48	68.09	52.88% to 80.91%	61.4	47.57% to 74.00%	1.764	0.5197		129.49
0	0.27	0.13	0.4815		0.495	61.7	46.38% to 75.49%	61.4	47.57% to 74.00%	1.5984	0.6238		123.1
0	0.11	0.04	0.3636		0.505	61.7	46.38% to 75.49%	63.16	49.34% to 75.55%	1.6748	0.6064		124.86
0	0.71	0.79	1.1127		0.515	61.7	46.38% to 75.49%	64.91	51.13% to 77.09%	1.7583	0.59		126.61
0	0.42	0.38	0.9048		0.525	61.7	46.38% to 75.49%	66.67	52.94% to 78.60%	1.8512	0.5745		128.37
0	0.5	0.55	1.1		0.535	61.7	46.38% to 75.49%	68.42	54.76% to 80.09%	1.9538	0.5598		130.12
0	0.3	0.27	0.9		0.545	55.32	40.12% to 69.83%	70.18	56.60% to 81.57%	1.8551	0.6366		125.5
0	0.3	0.23	0.7667		0.555	51.06	36.06% to 65.92%	75.44	62.24% to 85.87%	2.079	0.6487		126.5
0	0.54	0.6	1.1111		0.57	48.94	34.08% to 63.94%	75.44	62.24% to 85.87%	1.9927	0.6768		124.38
0	0.37	0.36	0.973		0.59	44.68	30.17% to 59.88%	75.44	62.24% to 85.87%	1.8192	0.7333		120.12
0	0.29	0.28	0.9655		0.61	42.55	28.26% to 57.82%	78.95	66.11% to 88.62%	2.0214	0.7277		121.5
0	0.05	0.03	0.6		0.625	38.3	24.51% to 53.62%	82.46	70.09% to 91.25%	2.1836	0.7482		120.76
					0.635	36.17	22.67% to 51.48%	82.46	70.09% to 91.25%	2.0621	0.7741		118.63
					0.645	34.04	20.86% to 49.31%	82.46	70.09% to 91.25%	1.9407	0.7999		116.5
					0.655	34.04	20.86% to 49.31%	84.21	72.13% to 92.52%	2.1558	0.7833		118.25
					0.67	34.04	20.86% to 49.31%	89.47	78.48% to 96.04%	3.2327	0.7372		123.51
					0.685	31.91	19.09% to 47.12%	89.47	78.48% to 96.04%	3.0304	0.761		121.38
					0.705	27.66	15.62% to 42.64%	89.47	78.48% to 96.04%	2.6268	0.8085		117.13
					0.725	25.53	13.94% to 40.35%	89.47	78.48% to 96.04%	2.4245	0.8323		115
					0.735	23.4	12.30% to 38.03%	89.47	78.48% to 96.04%	2.2222	0.8562		112.87
					0.745	21.28	10.70% to 35.66%	89.47	78.48% to 96.04%	2.0209	0.8798		110.75
					0.755	14.89	6.204% to 28.31%	89.47	78.48% to 96.04%	1.4141	0.9513		104.36
					0.77	14.89	6.204% to 28.31%	96.49	87.89% to 99.57%	4.2422	0.8821		111.38
					0.785	10.64	3.546% to 23.10%	96.49	87.89% to 99.57%	3.0313	0.9261		107.13
					0.795	10.64	3.546% to 23.10%	98.25	90.61% to 99.96%	6.08	0.9095		108.89
					0.815	8.511	2.368% to 20.38%	100	93.73% to 100.0%		0.9149		108.511
					0.835	6.383	1.336% to 17.54%	100	93.73% to 100.0%		0.9362		106.383
					0.85	4.255	0.5196% to 14.54%	100	93.73% to 100.0%		0.9575		104.255
					0.87	2.128	0.05385% to 11.29%	100	93.73% to 100.0%		0.9787		102.128
					Test RATIO MAI median / mean
					Cutoff >	Sensitivity %	95% CI	Specificity %	95% CI	LR +	LR -		--
					0.1111	91.49	79.62% to 97.63%	1.754	0.04441% to 9.392%	0.9312	4.8518		93.244
					0.2265	91.49	79.62% to 97.63%	3.509	0.4278% to 12.11%	0.9482	2.4252		94.999
					0.2404	91.49	79.62% to 97.63%	5.263	1.099% to 14.62%	0.9657	1.6169		96.753
					0.2772	89.36	76.90% to 96.45%	5.263	1.099% to 14.62%	0.9432	2.0217		94.623
					0.306	87.23	74.26% to 95.17%	5.263	1.099% to 14.62%	0.9208	2.4264		92.493
					0.3278	87.23	74.26% to 95.17%	7.018	1.945% to 17.00%	0.9381	1.8196		94.248
					0.3557	85.11	71.69% to 93.80%	7.018	1.945% to 17.00%	0.9153	2.1217		92.128
					0.3934	82.98	69.19% to 92.35%	8.772	2.910% to 19.30%	0.9096	1.9403		91.752
					0.4303	82.98	69.19% to 92.35%	10.53	3.962% to 21.52%	0.9275	1.6163		93.51
					0.446	82.98	69.19% to 92.35%	12.28	5.083% to 23.68%	0.946	1.386		95.26
					0.468	80.85	66.74% to 90.85%	12.28	5.083% to 23.68%	0.9217	1.5594		93.13
					0.5185	80.85	66.74% to 90.85%	14.04	6.259% to 25.79%	0.9406	1.364		94.89
					0.5778	80.85	66.74% to 90.85%	15.79	7.483% to 27.87%	0.9601	1.2128		96.64
					0.6125	80.85	66.74% to 90.85%	17.54	8.747% to 29.91%	0.9805	1.0918		98.39
					0.6339	80.85	66.74% to 90.85%	19.3	10.05% to 31.91%	1.0019	0.9922		100.15
					0.6614	80.85	66.74% to 90.85%	21.05	11.38% to 33.89%	1.0241	0.9097		101.9
					0.6821	78.72	64.34% to 89.30%	21.05	11.38% to 33.89%	0.9971	1.0109		99.77
					0.6883	78.72	64.34% to 89.30%	22.81	12.74% to 35.84%	1.0198	0.9329		101.53
					0.7033	76.6	61.97% to 87.70%	22.81	12.74% to 35.84%	0.9924	1.0259		99.41
					0.7208	76.6	61.97% to 87.70%	24.56	14.13% to 37.76%	1.0154	0.9528		101.16
					0.729	74.47	59.65% to 86.06%	24.56	14.13% to 37.76%	0.9871	1.0395		99.03
					0.7477	74.47	59.65% to 86.06%	26.32	15.54% to 39.66%	1.0107	0.97		100.79
					0.7657	74.47	59.65% to 86.06%	28.07	16.97% to 41.54%	1.0353	0.9095		102.54
					0.8019	74.47	59.65% to 86.06%	29.82	18.43% to 43.40%	1.0611	0.8561		104.29
					0.8417	74.47	59.65% to 86.06%	31.58	19.91% to 45.24%	1.0884	0.8084		106.05
					0.8516	74.47	59.65% to 86.06%	33.33	21.40% to 47.06%	1.117	0.766		107.8
					0.8745	74.47	59.65% to 86.06%	35.09	22.91% to 48.87%	1.1473	0.7276		109.56
					0.8959	74.47	59.65% to 86.06%	36.84	24.45% to 50.66%	1.1791	0.693		111.31
					0.9012	74.47	59.65% to 86.06%	38.6	26.00% to 52.43%	1.2129	0.6614		113.07
					0.9028	72.34	57.36% to 84.38%	38.6	26.00% to 52.43%	1.1782	0.7166		110.94
					0.904	72.34	57.36% to 84.38%	40.35	27.56% to 54.18%	1.2127	0.6855		112.69
					0.9118	72.34	57.36% to 84.38%	42.11	29.14% to 55.92%	1.2496	0.6569		114.45
					0.9331	72.34	57.36% to 84.38%	43.86	30.74% to 57.64%	1.2886	0.6306		116.2
					0.9564	72.34	57.36% to 84.38%	45.61	32.36% to 59.34%	1.33	0.6064		117.95
					0.9666	72.34	57.36% to 84.38%	47.37	33.98% to 61.03%	1.3745	0.5839		119.71
					0.9704	72.34	57.36% to 84.38%	49.12	35.63% to 62.71%	1.4218	0.5631		121.46
					0.9746	72.34	57.36% to 84.38%	50.88	37.29% to 64.37%	1.4727	0.5436		123.22
					0.979	72.34	57.36% to 84.38%	52.63	38.97% to 66.02%	1.5271	0.5256		124.97
					0.982	72.34	57.36% to 84.38%	54.39	40.66% to 67.64%	1.5861	0.5085		126.73
					0.9842	72.34	57.36% to 84.38%	56.14	42.36% to 69.26%	1.6493	0.4927		128.48
					0.9932	70.21	55.11% to 82.66%	56.14	42.36% to 69.26%	1.6008	0.5306		126.35
					1.009	63.83	48.52% to 77.33%	57.89	44.08% to 70.86%	1.5158	0.6248		121.72
					1.02	59.57	44.27% to 73.63%	57.89	44.08% to 70.86%	1.4146	0.6984		117.46
					1.026	57.45	42.18% to 71.74%	57.89	44.08% to 70.86%	1.3643	0.735		115.34
					1.034	55.32	40.12% to 69.83%	57.89	44.08% to 70.86%	1.3137	0.7718		113.21
					1.04	55.32	40.12% to 69.83%	59.65	45.82% to 72.44%	1.371	0.749		114.97
					1.045	53.19	38.08% to 67.89%	59.65	45.82% to 72.44%	1.3182	0.7847		112.84
					1.048	53.19	38.08% to 67.89%	61.4	47.57% to 74.00%	1.378	0.7624		114.59
					1.049	51.06	36.06% to 65.92%	61.4	47.57% to 74.00%	1.3228	0.7971		112.46
					1.052	48.94	34.08% to 63.94%	63.16	49.34% to 75.55%	1.3284	0.8084		112.1
					1.055	48.94	34.08% to 63.94%	64.91	51.13% to 77.09%	1.3947	0.7866		113.85
					1.056	46.81	32.11% to 61.92%	64.91	51.13% to 77.09%	1.334	0.8194		111.72
					1.057	44.68	30.17% to 59.88%	64.91	51.13% to 77.09%	1.2733	0.8523		109.59
					1.057	42.55	28.26% to 57.82%	64.91	51.13% to 77.09%	1.2126	0.8851		107.46
					1.062	40.43	26.37% to 55.73%	64.91	51.13% to 77.09%	1.1522	0.9177		105.34
					1.07	38.3	24.51% to 53.62%	64.91	51.13% to 77.09%	1.0915	0.9505		103.21
					1.077	36.17	22.67% to 51.48%	64.91	51.13% to 77.09%	1.0308	0.9834		101.08
					1.081	36.17	22.67% to 51.48%	66.67	52.94% to 78.60%	1.0852	0.9574		102.84
					1.084	36.17	22.67% to 51.48%	68.42	54.76% to 80.09%	1.1453	0.9329		104.59
					1.093	36.17	22.67% to 51.48%	70.18	56.60% to 81.57%	1.2129	0.9095		106.35
					1.101	34.04	20.86% to 49.31%	77.19	64.16% to 87.26%	1.4923	0.8545		111.23
					1.102	34.04	20.86% to 49.31%	80.7	68.09% to 89.95%	1.7637	0.8173		114.74
					1.104	31.91	19.09% to 47.12%	80.7	68.09% to 89.95%	1.6534	0.8437		112.61
					1.106	29.79	17.34% to 44.89%	80.7	68.09% to 89.95%	1.5435	0.87		110.49
					1.109	29.79	17.34% to 44.89%	82.46	70.09% to 91.25%	1.6984	0.8514		112.25
					1.112	29.79	17.34% to 44.89%	84.21	72.13% to 92.52%	1.8866	0.8337		114
					1.113	29.79	17.34% to 44.89%	85.96	74.21% to 93.74%	2.1218	0.8168		115.75
					1.116	27.66	15.62% to 42.64%	85.96	74.21% to 93.74%	1.9701	0.8416		113.62
					1.122	27.66	15.62% to 42.64%	87.72	76.32% to 94.92%	2.2524	0.8247		115.38
					1.126	25.53	13.94% to 40.35%	89.47	78.48% to 96.04%	2.4245	0.8323		115
					1.129	21.28	10.70% to 35.66%	91.23	80.70% to 97.09%	2.4265	0.8629		112.51
					1.131	21.28	10.70% to 35.66%	92.98	83.00% to 98.05%	3.0313	0.8466		114.26
					1.133	19.15	9.149% to 33.26%	92.98	83.00% to 98.05%	2.7279	0.8695		112.13
					1.134	19.15	9.149% to 33.26%	94.74	85.38% to 98.90%	3.6407	0.8534		113.89
					1.137	19.15	9.149% to 33.26%	96.49	87.89% to 99.57%	5.4558	0.8379		115.64
					1.142	19.15	9.149% to 33.26%	98.25	90.61% to 99.96%	10.9429	0.8229		117.4
					1.147	17.02	7.647% to 30.81%	98.25	90.61% to 99.96%	9.7257	0.8446		115.27
					1.152	17.02	7.647% to 30.81%	100	93.73% to 100.0%		0.8298		117.02
					1.16	14.89	6.204% to 28.31%	100	93.73% to 100.0%		0.8511		114.89
					1.183	12.77	4.832% to 25.74%	100	93.73% to 100.0%		0.8723		112.77
					1.205	8.511	2.368% to 20.38%	100	93.73% to 100.0%		0.9149		108.511
					1.213	6.383	1.336% to 17.54%	100	93.73% to 100.0%		0.9362		106.383
					1.219	4.255	0.5196% to 14.54%	100	93.73% to 100.0%		0.9575		104.255
					1.26	2.128	0.05385% to 11.29%	100	93.73% to 100.0%		0.9787		102.128

## Sheet: ROC PIRADS
FIGURE 6
1 = PCA, 0 = benign	PIRADS v1	PIRADS v2		Test PIRADS V1								ROC Curve Areas
1	5	5										Paired Analysis
1	5	4		Cutoff >	Sensitivity %	95% CI	Specificity %	95% CI	LR +	LR -
1	5	4		3.5	100	92.45% to 100.0%	5.263	1.099% to 14.62%	1.0556	0		Test Variables	PIRADS V1	PIRADS V2
1	4	4		4.5	65.96	50.69% to 79.14%	66.67	52.94% to 78.60%	1.979	0.5106		ROC Curve Area	0.6721	0.6784
1	5	5										Standard Error	0.04654	0.04325
1	5	4		Test PIRADS V2								95% Confidence Interval	0.5809 To 0.7633	0.5937 To 0.7632
1	4	4										P Value	0.002604	0.001796
1	5	5		Cutoff >	Sensitivity %	95% CI	Specificity %	95% CI	LR +	LR -		Sample Size - 0	57	57
1	4	4		2.5	100	92.45% to 100.0%	3.509	0.4278% to 12.11%	1.0364	0		Sample Size - 1	47	47
1	5	5		3.5	100	92.45% to 100.0%	12.28	5.083% to 23.68%	1.14	0		Missing - 0	0	0
1	4	5		4.5	44.68	30.17% to 59.88%	84.21	72.13% to 92.52%	2.8296	0.6569		Missing - 1	0	0
1	4	4
1	5	5										ROC Curve Area Comparison
1	4	4
1	5	4										Pair	PIRADS V1, PIRADS V2
1	5	5										Area Difference	-0.006346
1	5	5										Standard Error	0.04865
1	5	4										95% Confidence Interval	-0.1017 to 0.08900
1	5	4										ChiSquare, DF = 1	0.01702
1	4	4										P Value	0.8962
1	5	4
1	5	5
1	5	5
1	5	5
1	5	5
1	5	5
1	4	4
1	5	4
1	5	4
1	5	5
1	4	4
1	4	4
1	4	5
1	5	4
1	4	4
1	5	5
1	5	4
1	5	5
1	4	4
1	4	5
1	4	4
1	5	5
1	5	5
1	5	4
1	5	4
1	4	4
1	5	5
0	4	5
0	5	4
0	5	5
0	4	4
0	4	4
0	4	4
0	4	2
0	4	3
0	4	4
0	4	4
0	5	5
0	4	4
0	4	5
0	5	4
0	4	4
0	5	4
0	4	4
0	4	4
0	4	4
0	4	4
0	5	5
0	3	3
0	4	4
0	4	4
0	4	4
0	5	4
0	3	4
0	3	4
0	4	3
0	4	4
0	5	4
0	4	4
0	5	4
0	5	5
0	4	4
0	4	4
0	5	4
0	5	4
0	4	4
0	4	4
0	5	5
0	4	4
0	4	3
0	4	4
0	5	4
0	5	5
0	5	4
0	4	4
0	4	4
0	4	3
0	5	5
0	4	4
0	5	4
0	4	4
0	5	4
0	4	2
0	4	4

## Sheet: ROC dADC
FIGURE 6
1 = PCA, 0 = benign	dADC		Test dADC									ROC Curve Areas
1	1218											Paired Analysis
1	1281		Cutoff >	Sensitivity %	95% CI	Specificity %	95% CI	LR +	LR -
1	1212		200	2.128	0.05385% to 11.29%	100	93.73% to 100.0%		0.9787			Test Variables	ADC-Wert
1	1174		237	4.255	0.5196% to 14.54%	100	93.73% to 100.0%		0.9575			ROC Curve Area	0.7861
1	1119		258	6.383	1.336% to 17.54%	100	93.73% to 100.0%		0.9362			Standard Error	0.04654
1	685		294.5	8.511	2.368% to 20.38%	100	93.73% to 100.0%		0.9149			95% Confidence Interval	0.6949 To 0.8773
1	962		334	10.64	3.546% to 23.10%	100	93.73% to 100.0%		0.8936			P Value	< 0.0001
1	737		363	12.77	4.832% to 25.74%	100	93.73% to 100.0%		0.8723			Sample Size - 0	57
1	701		393	14.89	6.204% to 28.31%	100	93.73% to 100.0%		0.8511			Sample Size - 1	47
1	755		418	17.02	7.647% to 30.81%	100	93.73% to 100.0%		0.8298			Missing - 0	0
1	716		448	19.15	9.149% to 33.26%	100	93.73% to 100.0%		0.8085			Missing - 1	0
1	900		481	21.28	10.70% to 35.66%	100	93.73% to 100.0%		0.7872
1	534		506	23.4	12.30% to 38.03%	98.25	90.61% to 99.96%	13.3714	0.7796
1	1076		514	25.53	13.94% to 40.35%	98.25	90.61% to 99.96%	14.5886	0.758
1	850		520.5	27.66	15.62% to 42.64%	98.25	90.61% to 99.96%	15.8057	0.7363
1	750		529.5	27.66	15.62% to 42.64%	96.49	87.89% to 99.57%	7.8803	0.7497
1	600		538	29.79	17.34% to 44.89%	96.49	87.89% to 99.57%	8.4872	0.7276
1	903		543.5	31.91	19.09% to 47.12%	94.74	85.38% to 98.90%	6.0665	0.7187
1	221		552.5	31.91	19.09% to 47.12%	92.98	83.00% to 98.05%	4.5456	0.7323
1	629		564.5	34.04	20.86% to 49.31%	92.98	83.00% to 98.05%	4.849	0.7094
1	806		570	36.17	22.67% to 51.48%	92.98	83.00% to 98.05%	5.1524	0.6865
1	795		575	38.3	24.51% to 53.62%	92.98	83.00% to 98.05%	5.4558	0.6636
1	402		589.5	40.43	26.37% to 55.73%	92.98	83.00% to 98.05%	5.7593	0.6407
1	579		614.5	42.55	28.26% to 57.82%	92.98	83.00% to 98.05%	6.0613	0.6179
1	1132		633	44.68	30.17% to 59.88%	92.98	83.00% to 98.05%	6.3647	0.595
1	253		639	46.81	32.11% to 61.92%	92.98	83.00% to 98.05%	6.6681	0.5721
1	542		645.5	48.94	34.08% to 63.94%	92.98	83.00% to 98.05%	6.9715	0.5492
1	516		653	51.06	36.06% to 65.92%	92.98	83.00% to 98.05%	7.2735	0.5263
1	641		668	53.19	38.08% to 67.89%	92.98	83.00% to 98.05%	7.5769	0.5034
1	263		682.5	53.19	38.08% to 67.89%	91.23	80.70% to 97.09%	6.065	0.5131
1	569		689	55.32	40.12% to 69.83%	91.23	80.70% to 97.09%	6.3079	0.4898
1	656		694	57.45	42.18% to 71.74%	91.23	80.70% to 97.09%	6.5507	0.4664
1	462		697.5	57.45	42.18% to 71.74%	89.47	78.48% to 96.04%	5.4558	0.4756
1	179		700.5	59.57	44.27% to 73.63%	89.47	78.48% to 96.04%	5.6572	0.4519
1	693		708.5	61.7	46.38% to 75.49%	89.47	78.48% to 96.04%	5.8594	0.4281
1	384		718	63.83	48.52% to 77.33%	89.47	78.48% to 96.04%	6.0617	0.4043
1	637		721.5	63.83	48.52% to 77.33%	87.72	76.32% to 94.92%	5.1979	0.4123
1	807		730	63.83	48.52% to 77.33%	85.96	74.21% to 93.74%	4.5463	0.4208
1	326		739.5	65.96	50.69% to 79.14%	85.96	74.21% to 93.74%	4.698	0.396
1	571		743	65.96	50.69% to 79.14%	84.21	72.13% to 92.52%	4.1773	0.4042
1	434		747	65.96	50.69% to 79.14%	82.46	70.09% to 91.25%	3.7605	0.4128
1	342		750.5	68.09	52.88% to 80.91%	82.46	70.09% to 91.25%	3.882	0.387
1	650		752.5	68.09	52.88% to 80.91%	80.7	68.09% to 89.95%	3.528	0.3954
1	500		754.5	68.09	52.88% to 80.91%	78.95	66.11% to 88.62%	3.2347	0.4042
1	560		755.5	70.21	55.11% to 82.66%	78.95	66.11% to 88.62%	3.3354	0.3773
1	700		768	70.21	55.11% to 82.66%	77.19	64.16% to 87.26%	3.078	0.3859
1	512		782.5	70.21	55.11% to 82.66%	75.44	62.24% to 85.87%	2.8587	0.3949
0	1455		787.5	70.21	55.11% to 82.66%	73.68	60.34% to 84.46%	2.6676	0.4043
0	1201		792.5	70.21	55.11% to 82.66%	71.93	58.46% to 83.03%	2.5012	0.4142
0	1359		796.5	72.34	57.36% to 84.38%	71.93	58.46% to 83.03%	2.5771	0.3845
0	1060		799	72.34	57.36% to 84.38%	70.18	56.60% to 81.57%	2.4259	0.3941
0	990		800.5	72.34	57.36% to 84.38%	66.67	52.94% to 78.60%	2.1704	0.4149
0	950		803.5	72.34	57.36% to 84.38%	64.91	51.13% to 77.09%	2.0616	0.4261
0	1141		806.5	74.47	59.65% to 86.06%	64.91	51.13% to 77.09%	2.1223	0.3933
0	986		808.5	76.6	61.97% to 87.70%	64.91	51.13% to 77.09%	2.183	0.3605
0	930		812	76.6	61.97% to 87.70%	63.16	49.34% to 75.55%	2.0793	0.3705
0	814		832	76.6	61.97% to 87.70%	61.4	47.57% to 74.00%	1.9845	0.3811
0	975		852	78.72	64.34% to 89.30%	61.4	47.57% to 74.00%	2.0394	0.3466
0	920		874	78.72	64.34% to 89.30%	59.65	45.82% to 72.44%	1.9509	0.3567
0	894		897	78.72	64.34% to 89.30%	57.89	44.08% to 70.86%	1.8694	0.3676
0	800		901.5	80.85	66.74% to 90.85%	57.89	44.08% to 70.86%	1.92	0.3308
0	525		908.5	82.98	69.19% to 92.35%	57.89	44.08% to 70.86%	1.9706	0.294
0	1186		917	82.98	69.19% to 92.35%	56.14	42.36% to 69.26%	1.8919	0.3032
0	1066		920.5	82.98	69.19% to 92.35%	54.39	40.66% to 67.64%	1.8193	0.3129
0	1063		925.5	82.98	69.19% to 92.35%	52.63	38.97% to 66.02%	1.7517	0.3234
0	1489		940	82.98	69.19% to 92.35%	50.88	37.29% to 64.37%	1.6893	0.3345
0	1067		956	82.98	69.19% to 92.35%	49.12	35.63% to 62.71%	1.6309	0.3465
0	914		965.5	85.11	71.69% to 93.80%	49.12	35.63% to 62.71%	1.6728	0.3031
0	785		972	85.11	71.69% to 93.80%	47.37	33.98% to 61.03%	1.6171	0.3143
0	854		980.5	85.11	71.69% to 93.80%	45.61	32.36% to 59.34%	1.5648	0.3265
0	754		988	85.11	71.69% to 93.80%	43.86	30.74% to 57.64%	1.516	0.3395
0	742		994.5	85.11	71.69% to 93.80%	42.11	29.14% to 55.92%	1.4702	0.3536
0	1151		1015	85.11	71.69% to 93.80%	40.35	27.56% to 54.18%	1.4268	0.369
0	542		1045	85.11	71.69% to 93.80%	38.6	26.00% to 52.43%	1.3862	0.3858
0	751		1062	85.11	71.69% to 93.80%	36.84	24.45% to 50.66%	1.3475	0.4042
0	744		1065	85.11	71.69% to 93.80%	35.09	22.91% to 48.87%	1.3112	0.4243
0	723		1067	85.11	71.69% to 93.80%	33.33	21.40% to 47.06%	1.2766	0.4467
0	780		1069	85.11	71.69% to 93.80%	31.58	19.91% to 45.24%	1.2439	0.4715
0	720		1074	85.11	71.69% to 93.80%	29.82	18.43% to 43.40%	1.2127	0.4993
0	800		1088	87.23	74.26% to 95.17%	29.82	18.43% to 43.40%	1.2429	0.4282
0	545		1102	87.23	74.26% to 95.17%	26.32	15.54% to 39.66%	1.1839	0.4852
0	790		1111	87.23	74.26% to 95.17%	24.56	14.13% to 37.76%	1.1563	0.52
0	1382		1126	89.36	76.90% to 96.45%	24.56	14.13% to 37.76%	1.1845	0.4332
0	1071		1137	91.49	79.62% to 97.63%	24.56	14.13% to 37.76%	1.2128	0.3465
0	1317		1146	91.49	79.62% to 97.63%	22.81	12.74% to 35.84%	1.1853	0.3731
0	1103		1163	91.49	79.62% to 97.63%	21.05	11.38% to 33.89%	1.1588	0.4043
0	1329		1180	93.62	82.46% to 98.66%	21.05	11.38% to 33.89%	1.1858	0.3031
0	1100		1194	93.62	82.46% to 98.66%	19.3	10.05% to 31.91%	1.1601	0.3306
0	695		1207	93.62	82.46% to 98.66%	17.54	8.747% to 29.91%	1.1353	0.3637
0	756		1215	95.74	85.46% to 99.48%	17.54	8.747% to 29.91%	1.161	0.2429
0	798		1234	97.87	88.71% to 99.95%	17.54	8.747% to 29.91%	1.1869	0.1214
0	1250		1266	97.87	88.71% to 99.95%	15.79	7.483% to 27.87%	1.1622	0.1349
0	1446		1299	100	92.45% to 100.0%	15.79	7.483% to 27.87%	1.1875	0
0	1358		1323	100	92.45% to 100.0%	14.04	6.259% to 25.79%	1.1633	0
0	1546		1344	100	92.45% to 100.0%	12.28	5.083% to 23.68%	1.14	0
0	1030		1359	100	92.45% to 100.0%	10.53	3.962% to 21.52%	1.1177	0
0	921		1371	100	92.45% to 100.0%	8.772	2.910% to 19.30%	1.0962	0
0	999		1414	100	92.45% to 100.0%	7.018	1.945% to 17.00%	1.0755	0
0	680		1451	100	92.45% to 100.0%	5.263	1.099% to 14.62%	1.0556	0
0	1100		1472	100	92.45% to 100.0%	3.509	0.4278% to 12.11%	1.0364	0
0	969		1518	100	92.45% to 100.0%	1.754	0.04441% to 9.392%	1.0179	0
0	500
0	801
0	810

## Sheet: MAI Volume correlation
Figure 7A, 7B	False negatinves			true positives			true negatives			false positives
	MAI	Volume(ml)		MAI	Volume(ml)		MAI	Volume(ml)		MAI	Volume(ml)
	0.54	0.08		0.69	0.17		0.13	0.1		0.76	0.18
	0.05	0.12		0.75	0.19		0.33	0.14		0.8	0.31
	0.62	0.15		0.68	0.23		0.27	0.15		0.76	0.42
	0.18	0.17		0.37	0.4		0.45	0.17		0.76	0.57
	0.04	0.18		0.75	0.44		0.19	0.19		0.79	0.6
	0.54	0.21		0.73	0.5		0.18	0.2		0.6	0.61
	0.49	0.29		0.72	0.58		0.34	0.2		0.36	0.65
	0.56	0.29		0	0.62		0.2	0.21		0.55	0.83
	0	0.3		0.83	0.63		0.62	0.21		0.41	0.83
	0	0.33		0.46	0.66		0.18	0.23		0.66	0.84
	0.74	0.34		0.58	0.72		0.65	0.24		0.62	0.97
	0.54	0.36		0.78	0.79		0.11	0.25		0.76	1.16
	0.24	0.42		0.64	0.93		0.66	0.25		0.55	1.29
	0.55	0.46		0.49	0.96		0.44	0.26		0.6	1.41
	0.62	0.47		0.86	1.06		0.5	0.28
	0.58	0.47		0.63	1.27		0.1	0.31
	0.08	0.56		0.75	1.34		0.1	0.35
	0.6	0.6		0.8	1.44		0.66	0.37
	0.49	0.73		0.88	1.45		0.02	0.37
	0.69	0.82		0.84	1.88		0.04	0.37
	0.07	0.83		0.78	2.11		0.13	0.39
	0.44	0.93		0	6.04		0.03	0.41
	0.03	0.94					0.03	0.41
	0.17	1.16					0.22	0.42
	0.55	1.47					0	0.44
							0.28	0.46
							0.36	0.52
							0.07	0.54
							0.52	0.63
							0.38	0.65
							0.39	0.7
							0.23	0.71
							0.04	0.73
							0.51	0.74
							0.13	0.78
							0.36	0.81
							0.28	0.82
							0.53	0.83
							0.54	0.86
							0.41	0.88
							0.47	0.99
							0.55	1.5
							0.42	2.5

[truncated: 1 more sheets: LesionVolumeDistribution]
